# Supplementary material for: Impact of Anchoring Groups on the Photocatalytic Performance of Iridium(III) Complexes and Their Toxicological Analysis
Source: Molecules. 2024 May 30;29(11):2564. doi: 10.3390/molecules29112564 (PMC11173709; doi:10.3390/molecules29112564)
Supplement: Supplementary file 1 [file molecules-29-02564-s001.zip]

Archive with 1 entries (1 files):
- molecules-2994474-supplementary.pdf
